# Supplementary material for: The influence of different transcatheter aortic valve implantation angles, as assessed by multidetector spiral CT scanning, on the depth of valve implantation and its impact on clinical prognosis
Source: Front Med (Lausanne). 2026 Mar 3;13:1694319. doi: 10.3389/fmed.2026.1694319 (PMC12992301; doi:10.3389/fmed.2026.1694319)
Supplement: Supplementary file 1 [file Data_Sheet_1.xlsx]

## Sheet: Misaligned group
No	Age (years)	Gender [n (%)](0:- Male;1: - Female)	Residence [n (%)](0:-Urban;1: -Rural)	Smoking [n (%)](0:-Never;1: -Former;2: -Current)	BMI (kg/m2)	Logistic Euroscore (%)	Hypertension [n (%)](0:Yes;1:No)	Diabetes [n (%)](0:Yes;1:No)	Stroke [n (%)](0:Yes;1:No)	Positive family history [n (%)](0:Yes;1:No)	Glomerular filtration rate (mL/min)	NYHA functional class [n (%)](0:-I–II;1: -III–IV)	Past medical history [n (%)](0:-PVD;1: -COPD;2: -Prior PCI;3:-Without)	Commissural Offset Angle (°)	Annular diameter (mm)	Aortic valve area (cm2)	LVOT diameter (mm)	SVC diameter (mm)	Calcification volume(mm3)	Aortic root angulation (°)	LCA height (mm)	RCA height (mm)	STJ diameter (mm)	RSC [n (%)](0:Yes;1:No)	LROA [n (%)](0:Yes;1:No)	Prosthesis size (mm)	Preoperative peak pressure gradient (mmHg)	Postoperative peak pressure gradient (mmHg)	Surgical Approach [n (%)](0:-Transfemoral;1: -Transapical;2: -Subclavian ;3:-Transaortic ;4:-Transcervical)	Implantation depth mean (mm)	Implantation depth NCC (mm)	Implantation depth LCC (mm)	Deep implantation [n (%)](0:Yes;1:No)	Physical symptoms (score)-Pre-TAVI	Physical symptoms (score)-1 months after discharge	Physical limitations (score)-Pre-TAVI	Physical limitations (score)-1 months after discharge	Emotional impact (score)-Pre-TAVI	Emotional impact (score)-1 months after discharge	Social Limitations (score)-Pre-TAVI	Social Limitations (score)-1 months after discharge	Health Expectations (score)-Pre-TAVI	Health Expectations (score)-1 months after discharge	TASQ Total score-Pre-TAVI	TASQ Total score-1 months after discharge	Paravalvular leakage [n (%)](0:Yes;1:No)	Valve dislocation [n (%)](0:Yes;1:No)	Coronary artery obstruction [n (%)](0:Yes;1:No)	Atrioventricular block [n (%)](0:Yes;1:No)
1	77.82	1	1	0	27.4	20.25	1	0	0	0	62.51	1	0	37.3	33.51	0.7	31.45	26.24	716.34	43.23	8.95	18.84	29.94	0	1	28.91	44.26	6.52	0	6.51	6.37	5.34	0	6.67	9.68	12.11	18.43	26.48	37.03	8.93	6.62	4.41	3.45	53.6	66.99	0	0	0	0
2	89.14	0	1	0	25.77	7.95	1	1	1	0	64.55	0	0	50.6	27.83	0.81	30.4	32.24	1137.9	68.21	12.25	14.71	32.89	1	0	32.65	75.19	2.51	0	6.16	8.31	5.55	0	7.36	7.75	9.54	19.7	26.52	35.29	13	9.69	4.2	3.65	67.53	50.84	1	1	0	1
3	88.92	1	0	0	30.93	16.42	1	1	0	1	54.32	0	1	42.68	28.66	0.89	34.47	34.35	1153.37	57.97	12.1	11.46	39.32	1	0	28.73	36.52	4.48	0	7.82	7.57	5.07	0	6.12	8.04	6.24	6.89	30.48	30.64	9.65	9.25	0.75	2.87	80.6	70.17	0	0	0	0
4	82.76	0	1	0	21.22	18.87	1	0	0	0	52.63	0	1	36.25	24.69	0.53	25.47	42.21	854.35	40.9	10.43	17.41	36.6	0	0	21.94	81.41	4.6	0	11.12	6.2	5.23	0	7.21	7.45	10.59	19.35	16.32	36.11	6.36	8.36	1.82	2.82	34.18	72.24	0	0	0	0
5	70.57	1	1	0	28.96	16.02	1	1	0	0	64.67	0	1	41.35	27.32	0.88	32.5	28.49	193.56	58.59	9.47	11.75	35.44	0	1	27.2	10.67	4.79	0	5.09	7.38	5.7	0	6.9	4.58	11.83	17.33	37.06	26.53	7.95	13.47	4.89	1.57	66.05	63.62	0	0	0	0
6	82.3	1	0	0	27.61	11.7	1	0	0	1	61.32	0	1	46.9	24.94	0.93	21.88	41.05	384.7	66.91	18.64	19.47	37.24	0	1	29.91	101.2	6.44	0	7.37	7.44	6.24	0	4.04	10.86	10.96	20.01	28.53	39.15	10.59	8.19	1.3	1.6	79.31	93.74	0	0	0	0
7	77.91	0	1	0	26.14	11.52	1	0	1	0	45.96	0	1	30.86	27.15	0.71	23.44	41.6	654.78	44.97	14.79	17.66	22.29	1	1	32.84	14.85	5.45	0	7.11	7.67	4.34	0	9.36	10.29	14.94	23.85	26.69	23.89	11.28	7.56	2.56	1.45	106.9	77.18	0	0	1	0
8	92.73	1	1	0	30.9	16.14	0	1	0	0	40.13	0	1	41.11	25.98	0.5	26.94	41.08	886.6	68.63	11.42	21.87	37.18	0	0	29.1	65.49	3.21	0	4.09	5.66	5.54	0	7.07	10.2	8.65	20.01	21.26	33.72	12.37	7.57	2.32	3.91	39.74	92.09	0	0	0	0
9	80.8	1	1	0	35.73	14.28	1	0	0	0	65.69	0	1	43.74	24.61	0.5	33.36	39.7	38.59	40.59	18.5	16.36	33.58	0	1	31.47	74.55	5.93	0	4.14	7.09	5.17	0	5.12	5.82	8.75	19.87	24.11	23.28	12.05	8.73	1.45	4.92	29.68	59.48	0	0	0	0
10	82.86	1	0	0	27.39	11.98	1	0	0	1	55.68	0	1	37.87	31.37	0.98	21.16	39.43	421.47	40.43	11.72	11.39	39.62	0	0	28.12	118.38	6.28	0	8.84	6.89	5.3	0	4.91	8.47	11.65	18.74	23.38	27.67	8.89	15.25	1.37	0.6	75.58	55.61	1	0	0	0
11	74.23	1	1	0	31.54	17.59	1	0	0	0	39.51	0	1	36.34	27.39	0.24	29.27	32.22	397.48	56.7	12.36	16	37.15	0	1	24.35	27.62	6.68	0	6.42	6.45	3.21	1	8.75	10.36	8.31	16.1	35.13	33.45	2.53	10.61	2.24	1.92	79.21	73.01	1	0	1	1
12	77.84	0	0	0	26.11	13.56	1	0	0	0	54.83	0	1	44.01	26.34	0.76	30.24	28.52	789.32	72.25	11.28	20.02	32.57	1	1	29.44	84.33	5.31	0	5.03	7.1	5.74	1	4.81	7.74	11.66	12.81	40.43	29.89	5.3	5.68	2.22	2.21	74.04	89.4	0	0	0	0
13	69.83	1	1	0	31.49	17.54	1	0	0	1	45.86	0	1	33.01	29.45	1.11	24.69	42.17	616.03	59.8	19.93	16.8	32.04	0	1	28.24	54.87	7.62	0	5.79	7.21	5.64	0	6.53	7.35	19.59	17.07	35.78	32.5	19.44	6.74	1.96	3.35	63.72	73.67	0	0	0	0
14	75.82	1	1	0	32.57	20.08	1	0	0	0	47.38	0	1	46.38	32.33	0.59	25.58	31.83	595.4	53.3	11.09	17.72	28.91	1	0	30.7	118.91	5.23	0	5.65	7.42	5.1	0	7.12	7.02	12.15	13.73	36.17	29.93	9.53	8.49	4.08	3.51	41.74	50.34	1	1	0	0
15	86.29	0	1	0	31.07	9.16	1	0	0	0	58.29	0	1	41.95	32.53	0.6	28.45	28.91	476.04	46.4	19.93	12.76	38.53	1	0	25.91	19.3	5.28	0	5	6.43	5.69	0	4.37	7.95	8.33	19.67	24.78	33.09	11.11	9.31	1.94	1.98	55.11	78.83	0	0	0	0
16	82.8	1	0	0	34.18	8.42	1	0	0	0	43.27	0	1	38.75	24.84	0.03	33.06	30.99	706.09	64.79	9.81	21.07	38.21	0	1	27.44	55.65	6.05	0	4.99	6.9	6.15	0	1.39	8.81	12.34	18.87	29.9	32.14	24.93	9.21	4.02	0.73	76.8	57.62	0	0	0	1
17	75.88	0	1	0	29.96	13.03	1	0	0	1	45.38	0	1	43.22	29.45	0.67	35.68	24.2	292.35	39.18	17.53	11.92	31.8	0	1	24.06	10.22	6.28	0	5.3	7.64	4.37	0	5.71	8.77	14.19	18.35	20.62	37.4	8.21	10.21	4.53	2.14	39.24	35.43	1	0	0	0
18	76.13	1	1	0	31.21	16.12	1	0	0	0	39.6	0	1	43.87	21.86	0.49	24.3	34.23	916.32	47.9	11.54	18.33	40.73	0	1	29.37	58.09	5.31	0	5.47	6.56	4.94	0	5.45	7.11	13.16	13.81	42.21	39.9	13.23	5.8	0.29	4.3	46.41	59.74	1	0	0	1
19	93.58	0	0	0	17.82	15.32	1	1	0	0	58.66	0	1	38.61	25.2	0.59	23.63	33.78	847.17	49.81	17.72	19.7	32.47	0	1	27.37	2.35	4.85	0	6.66	7.38	5.03	0	8.42	9.5	8.49	15.74	38.54	28.73	6.57	7.74	2.84	2.61	58.35	57.57	0	0	0	0
20	78.7	0	1	0	21.17	11.54	1	1	0	1	61.73	0	1	42.01	30.01	0.38	17.2	33.15	962.39	59.61	12.1	18.7	35	0	1	25.11	68.71	5.56	0	6.75	7.64	4.91	0	6.37	10.79	14.93	15.56	29.35	32.32	8.92	12.32	1.57	2.94	53.88	52.7	1	0	0	0
21	88.5	0	1	0	25.77	16.58	1	0	0	0	41.69	0	1	37.5	32	1	30.05	25.36	649.4	60.42	12.47	19.27	35.57	1	1	24.98	59.98	6.14	0	5.25	7.46	5.04	0	4.16	6.77	11.73	22.61	34.17	31.74	6.53	11.39	4.81	3.44	55.53	70.76	0	0	0	0
22	84.56	0	1	0	25.71	17.13	1	0	1	0	34.89	0	2	43.35	27.94	0.77	26.25	27.84	719.62	34.48	13.95	16.88	32.07	0	0	29.99	65.65	5.45	0	6.93	7.45	4.61	0	9.89	9.49	8.91	20.91	35.96	37.76	12.31	6.23	0.05	3.08	93.29	83.93	0	0	0	0
23	79.05	0	1	0	24.51	19.77	1	0	0	1	55.29	0	2	50.08	29.92	0.99	28.25	34.42	579.68	31.6	9.26	22.1	30.04	1	1	27.18	79.32	4.84	0	6.56	7.5	6.19	0	8.34	7.28	15.45	20.7	31.84	28.56	11.8	7.57	2.54	1.39	86.84	69.89	0	0	0	1
24	75.94	0	0	0	28.51	18.2	1	0	0	0	51.42	0	2	42.39	26.39	0.52	26.92	27.58	846.22	61.4	21.11	14.77	23.07	1	1	26.83	23.6	7.52	0	5.07	6.42	4.79	0	3.56	11.73	7.06	10.24	22.89	26.51	3.1	8.99	2.33	3.4	42.54	55.62	1	0	0	0
25	84.72	0	1	0	28.13	17.41	1	1	0	0	44.08	0	2	48.42	23.65	0.58	25.87	25.5	216.51	55.64	11.39	17.17	32.36	0	1	30.04	68.26	4.78	0	5.37	6.74	6.57	0	5.48	11.87	12.87	13.99	23.17	26.99	7	6.28	1.8	4.2	95.08	83.94	0	0	0	1
26	80.45	0	1	0	32.27	16.37	1	0	0	0	48.1	0	2	39.43	33.87	0.92	27.76	32.51	540.84	45.48	8.72	22.75	36.75	0	0	28.21	75.89	5.76	0	1.14	7.22	5.11	0	3.66	5.27	16.47	20.02	41.89	33.72	11.99	5.08	3.28	3.05	61.07	42.51	0	1	0	0
27	74.56	0	1	0	35.23	15.75	1	1	0	0	61.43	0	2	41.82	23.75	0.8	29.33	26.56	576.68	69.32	17.28	21.87	29.33	1	0	27.42	24.16	5.27	0	3.5	7.08	4.71	0	6.11	4.75	12.23	25.03	22.05	29.58	8.36	9.8	0.98	2.1	71.91	77.29	1	0	0	0
28	85.57	0	1	0	35.88	17.48	1	0	0	1	57.31	0	2	49.09	34.5	0.69	29.54	28.18	862.07	62.85	15.21	16.36	29.06	0	1	28.41	111.96	5.61	0	5.86	6.58	5.71	0	6.58	6.66	18.84	20.35	29.92	24.01	8.78	9.59	2.53	0.07	55.71	45.61	0	1	0	0
29	72.49	1	1	0	21.33	13.21	1	1	0	0	54.73	0	3	42.69	24.81	1.13	31.07	26.92	841.71	58.92	18.97	15.11	28.02	1	1	26.45	45.01	5.88	0	4.24	6.68	4.35	0	2.33	6.71	11.85	18.2	29.06	39.46	5.14	10.75	3.55	3.88	64.96	86.65	0	0	0	1
30	88.22	1	1	0	31.58	17.81	1	1	0	0	51.48	0	3	45.48	27.9	0.57	29.94	31.69	136.53	56.61	16.12	25.81	26.21	0	1	31.34	58.29	3.55	0	4.27	6.22	5.64	0	5.82	11.81	14.07	18.95	35.69	24.72	7.23	9.79	2.78	3.76	69.15	39.94	0	0	0	0
31	84.72	1	1	0	23.87	12.81	1	1	0	0	56.91	0	3	52.62	27.93	0.83	26.17	37.04	246.49	46.53	13.72	13.18	33.11	0	1	29.59	64.7	4.41	0	4.24	7.66	5.22	0	8.64	6.69	10.31	19.34	26.09	25.03	9.92	13.85	2.3	3.07	80.14	64.25	0	0	0	0
32	88.17	0	0	0	24.09	15.17	0	0	0	1	37.96	0	3	55.21	28.75	0.76	31.76	29.17	596.54	46.95	20.55	14.85	41.99	1	0	26.19	70.44	5	0	7.71	7.1	4.39	1	5.62	7.49	11.33	12.38	28.2	28.54	10.43	5.54	2.74	3.67	82.07	94.88	0	0	0	0
33	81.46	0	1	0	25.66	12.77	1	0	0	0	52.22	0	3	37.48	26.83	0.46	28.59	33.87	427.94	44.43	9.06	22.45	33.43	0	1	27.84	19.92	4.43	0	0.71	7.42	5.18	1	4.26	8.59	8.33	32.49	27.96	33.2	11.95	4.2	3.81	1.88	36.02	26.43	0	0	0	0
34	78.79	0	0	0	20.68	11.87	1	0	0	1	51.17	0	3	41.25	29.3	0.83	24.05	32.33	155.06	46.3	10.89	16.37	24.81	0	1	24.82	10.97	2.98	0	7.6	7.98	5.22	0	3.32	5.65	12.59	12.22	19.82	34.6	11.46	12.64	2.33	0.85	37.36	88.53	0	0	0	1
35	74.66	0	0	0	30	16.1	0	0	0	0	50.98	0	3	44.73	26.76	0.49	28.02	20.83	138.43	54.64	7.92	21.37	32.93	1	1	28.34	64.81	5.35	0	8.98	7.85	5.76	0	10.58	7.58	8.59	24.94	31.76	34.05	6.69	9.91	1.38	4.3	81.72	65.34	0	0	0	0
36	83.42	1	1	1	30.15	18.08	1	0	0	0	48.63	0	3	40.17	27	0.71	30.39	36.55	495.59	68.29	14.48	22.7	32.11	0	0	26.9	20.96	4.56	0	5.54	6.62	6.07	1	6.8	8.87	7.62	18.39	25.57	29.86	10.78	10.42	1.61	2	93.05	74.27	0	1	0	0
37	84.58	1	0	1	31.04	15.14	1	0	0	0	49.92	0	3	44.25	28.79	0.77	26.87	28.57	391.24	56.3	12.2	13.12	41.08	1	0	22.92	1.67	4.08	0	4.04	7.81	5.63	0	11.26	7.81	8.2	16.93	38	27.27	1.38	10.67	2.2	3.01	47.88	80.61	0	0	0	0
38	83.25	0	1	1	30.25	13.65	1	1	0	1	48.63	1	3	34.11	29.17	0.83	28.56	32.65	396.58	50	14.77	19.57	31.94	1	1	27.77	35.75	5.45	0	8.19	6.96	5.12	0	2.97	9.11	14.54	14.09	31.28	30.3	5.07	9.91	0.53	1.97	52.36	67.65	0	0	0	1
39	81.58	0	1	1	34.38	19.73	1	0	0	0	52.96	0	3	48.89	21.58	0.46	29.13	26.08	689.98	49.95	18.97	21.23	34.39	0	0	27.84	49.43	3.86	0	5.27	6.46	4.99	1	4.94	8.64	11.62	21.78	22.74	43.35	8.99	9.93	3.55	3.62	109.62	86.88	0	1	0	0
40	87.63	0	1	1	33.74	13.23	1	0	0	0	58.65	0	3	39.05	21.96	0.74	38.55	37.66	901.64	39.97	17.31	14.3	39.2	0	0	26.19	59.13	6.83	0	6.83	7.46	5.04	0	7.38	4.45	7.28	20.59	31.56	33.34	8.53	9.54	2.85	2.24	60.66	75.55	0	0	0	0
41	86.63	1	1	1	23.56	16.01	1	1	0	0	50.68	0	3	40.21	30.99	1.05	32.25	36.3	928.26	53.72	15.18	14.85	31.43	0	0	28.45	98.65	8.82	0	6.57	8.39	4.82	0	5.47	2.88	16.3	17.4	42.81	26.4	9.75	8.44	0.7	2.47	74.25	88.19	1	0	0	0
42	75.59	0	1	1	35.65	19.52	0	1	0	0	59.41	0	3	32.93	26.87	0.81	33.24	36.73	915.19	44.39	12.49	21.23	32.93	1	1	25.88	50.1	5.24	0	5.95	6.36	4.47	0	7.88	10.28	12.54	17.72	28.99	33.89	10.36	9.13	3.85	3.54	83.12	72.46	0	0	0	0
43	84.07	0	1	1	32.01	15.55	1	0	0	0	55.36	0	3	42.43	27.3	0.5	30.02	29.26	858.75	58.98	16.81	9.45	42.69	1	1	28.98	32.82	5.95	0	6.21	6.6	5.3	0	7.69	6.81	10.73	23.94	32.92	39.27	5.7	12.54	1.89	2.22	88.2	100.7	0	0	0	0
44	91.8	1	1	1	26.67	15.29	1	0	0	1	52.99	0	3	44.75	26.57	0.59	28.02	32.67	215.39	53.72	12.94	12.09	33.89	0	1	28.48	82.32	5.85	0	6.45	6.99	5.43	0	7.46	8.75	11.52	18.58	34.5	31.48	14.81	8.85	1.8	4.51	79.78	72.36	1	0	0	0
45	75.8	1	1	1	33.73	8.14	1	1	0	0	47.62	0	3	49.4	29.6	0.56	28.79	26.9	232.8	47.59	15.21	8.07	38.64	0	1	29.51	100.58	5.24	0	8.59	7.09	4.24	1	6.56	5.23	11.23	4.91	32.66	29.23	1.12	8.71	3.48	3.63	74.86	63.43	0	0	0	0
46	88.1	0	1	1	37.57	15.56	1	1	0	0	56.16	0	3	40.77	25.9	0.88	21.83	29.49	774.47	41.05	15.04	15.82	35.22	0	1	28.37	51.98	5.59	0	4.18	7.31	4.95	0	7.2	9.28	16.32	11.93	25.58	23.89	9.54	10.06	0.95	4.32	22.98	89.1	0	0	0	0
47	87.26	0	1	1	30.43	9.79	1	1	0	0	54.88	0	3	44.24	24.32	0.93	35.1	33.2	312.46	57.17	18.3	12.59	36.31	0	1	31.11	92.11	5.16	0	4.6	7.14	5.61	0	7.38	7.71	12.62	11.89	32.86	38.69	4.18	3.7	5.34	2.51	35.05	71.28	1	0	0	0
48	71.44	1	1	1	29.24	12.84	1	1	0	0	55.48	0	3	48.11	27.96	0.39	31.36	37.45	172.67	54.86	19.6	19.66	34.53	0	1	27.94	72.29	5.51	0	4.5	7.21	5.61	0	3.17	9.78	7.96	16.78	30.31	36.81	9.59	9.81	2.29	2.3	79.59	52.52	0	0	1	0
49	62.66	1	1	1	24.91	18	1	0	0	0	63.05	0	3	51.57	29.37	0.4	25.25	39.36	415.35	43.04	13.92	15.14	28.82	0	1	28.53	84.2	4.61	0	7.54	7.32	5.9	0	7.59	6.46	7.96	22.22	36.85	32.49	0.47	10.59	1.05	2.04	68.5	88.5	0	0	0	0
50	85.12	1	1	1	26.88	13.04	1	0	1	0	43.2	0	3	39.61	20.18	0.98	27.4	26.94	71.47	37.84	11.08	10.51	36.68	0	1	29.54	65.72	5.79	0	6.54	6.79	5.99	0	6.81	9.25	14.86	15.11	26.66	22.72	15.14	10.87	3.66	3.57	69.48	63.53	0	0	0	0
51	78.58	1	1	1	34.34	20.31	0	0	0	1	57.62	0	3	43.57	26.77	0.84	33.06	30.76	976.63	66.16	12.2	15.75	34.1	0	1	29.65	0.05	5.06	0	7.63	7.22	5.6	0	7.08	8.17	14.48	22.17	25.24	37.55	8.47	8.75	2.87	3.67	61.37	60.74	0	1	0	0
52	93.7	0	1	1	28.64	14.72	1	1	0	0	61.26	0	3	32.17	29.32	0.53	27.77	31.38	831.79	44.72	10.68	19.72	30.92	1	0	29.83	56.44	4.32	0	5.31	6.22	5.42	0	8.08	6.36	13.87	14.44	25.92	31.16	9.05	7.27	0.57	1.94	71.14	59.2	0	0	0	0
53	86.48	0	1	1	25.9	15.53	1	0	0	0	51.81	0	3	33.98	30.83	1.05	30.63	30.52	352.4	46.92	8.68	16.68	31.63	1	1	28.33	137.06	6.1	0	3.58	7.79	4.93	0	8.64	8.44	8.11	20.06	11.99	25.49	10.06	14.22	1.68	0.97	52.66	50.14	0	0	0	0
54	92.34	0	1	1	28.51	11.9	1	0	0	0	50.01	0	3	42.59	26.8	0.84	27.19	32.98	971.64	54.27	17.81	11.05	34.15	0	1	25.57	92.37	6.62	0	6.2	7.45	5.45	0	5.76	6.48	13.35	13.19	37.84	35.21	12.28	9.24	2.29	0.66	84.5	82.91	0	0	0	0
55	73.74	1	0	1	32.85	17.14	1	0	0	0	53.35	0	3	40.26	30.15	0.69	28.14	24.96	505.45	57.5	14.97	9.23	35.46	0	1	27.31	76.03	6.56	0	4.54	6.96	5.21	0	4.51	9	20.44	12.97	29.41	33.21	11.26	10.48	3.26	1.59	41.59	75.8	1	1	0	0
56	83.19	1	1	1	33.36	12.19	1	0	0	0	59.97	0	3	42.14	22.04	1.01	28.6	46.48	535.8	54.27	11.63	13.27	34.52	1	1	30.91	24.15	4.66	0	8.44	6.45	3.71	0	9.43	8.86	17.38	14.39	26.15	30.72	6.06	12.13	2.41	2.03	7.58	66	0	0	0	0
57	86.89	0	1	1	27.04	17.92	1	1	0	0	70.1	0	3	46.3	26.22	0.76	32.5	36.18	629.4	65.68	11.5	16.05	22.87	0	0	33.23	55.79	5.92	0	5.13	7.09	4.2	0	10.06	6.15	11.91	13.95	21.08	32.13	8.45	8.05	3.98	3.42	77.74	40.87	0	0	0	0
58	82.81	0	0	1	21.36	11.79	1	0	0	0	51.17	1	3	45.56	24.05	0.41	24.07	33.89	838.88	55.71	11.26	16.71	37.2	0	0	26.5	81.55	6.3	0	6.33	7.69	5.96	1	6.16	8.12	9.93	14	37.21	15.67	2.8	5.11	2.88	3.37	33.34	84.1	0	1	0	0
59	81.78	1	1	1	28.76	19.28	1	0	0	0	55.78	0	3	33.64	25.85	0.95	37.19	28.37	342.17	42.55	8.63	16.65	38.31	1	0	26.7	95.85	5.21	0	5.66	7.55	6.14	0	7.75	9.28	14.21	16.88	25.46	31.52	6.29	4.75	2.29	2.55	43.95	58.68	0	0	0	0
60	79.85	1	1	1	21.86	16.49	1	0	0	0	55.51	0	3	34.04	23.19	0.88	27.98	32.53	496.47	45.31	15.58	19.34	33.78	1	1	30.95	77.75	6	0	4.36	7.9	5.09	0	5.39	7.2	15.28	18.23	24.04	34.39	2.02	10.91	3.01	3.86	80.81	57.35	0	1	0	0
61	88.17	0	1	1	28.88	14.79	1	0	0	0	63.99	0	3	37.62	26.51	0.72	27.91	27.48	690.66	53.76	12.32	13.41	32.1	1	0	31.38	98.13	5.92	0	6.32	7.44	4.69	0	5.66	8.27	10.58	8.3	37.26	39.03	16.49	6.21	2.3	3.8	69.51	49.18	0	0	0	0
62	71.39	0	1	1	39.28	12	1	0	0	0	47.12	0	3	37.75	31.69	0.99	23.69	35.4	343.19	56.08	11.9	21.48	34.55	1	1	31.15	109.42	5.29	0	7.03	5.87	4.97	0	6.44	9.74	13.31	11.52	30.45	38.67	7.25	5.4	2.76	2.23	25.54	60.58	0	0	0	0
63	84.39	1	1	1	28.36	16.29	1	0	0	0	55.84	0	3	43.82	31.32	1.03	31.47	35.58	877.57	71.83	14.75	10.56	35.55	0	1	28.26	34.33	6.11	0	7.25	6.84	3.52	0	8.23	8.32	14.55	21.17	32.83	34.04	2.27	6.35	0.43	3.7	80.03	77.66	0	1	0	0
64	93.32	0	1	1	36.63	19.19	1	0	0	0	53.06	0	3	32.03	20.37	0.71	28.03	29.7	889.27	56.2	19.15	17.95	35.48	1	0	30.28	88.12	6.57	0	2.71	7.72	5.8	0	8.11	6.68	8.21	23.12	30.41	41.12	19.52	6.65	0.36	3.29	41.22	72.28	0	0	0	0
65	89.81	0	0	1	23.55	16.16	1	1	0	0	40.35	0	3	50.8	29.22	0.59	28.34	40.14	444.64	55.3	16.23	21.14	32.52	1	1	25.58	37.05	6.85	0	7.39	7.32	5.31	0	3.09	7.68	11.14	12.89	32.4	36.63	1.34	9.04	1.94	0.84	9.15	85.16	0	1	0	0
66	70.94	1	0	1	21.87	20.24	1	0	0	0	61.41	0	3	45.18	25.26	0.71	27.35	31.98	641.17	46.48	11.96	16.07	34.19	0	1	26.59	47.62	4.83	0	10.54	7.26	4.41	0	8.17	5.62	7.49	11.89	24.98	33.54	5.92	13.87	2.54	2.12	86.16	80.23	0	0	0	0
67	73.52	0	1	1	27.87	10.25	1	0	0	1	50.72	0	3	38.48	23.93	0.61	30.8	34.23	635.19	51.32	20.69	16.92	36.9	0	0	29.78	67.92	5.35	0	11.83	7.29	5.74	0	5.04	12.62	11.64	9.14	35.52	47.95	7.45	7.34	3.09	3.71	31.7	51.76	0	0	1	0
68	79.86	0	1	1	22.76	17.79	1	0	0	0	36.57	0	3	51.38	31.31	0.18	28.11	31.26	533.43	50.71	21.93	19.64	28.44	0	0	31.33	46.84	5.14	0	4.01	7.38	5.24	0	5.72	6.97	5.5	20.78	27.66	44.24	11.68	9.25	2.02	3.04	91.32	110.5	0	0	0	1
69	74.46	0	1	1	31.29	13.37	1	1	0	0	52.46	0	3	46.66	29.74	0.96	36.88	30.19	353.83	59.64	15.92	10.59	32.71	1	1	23.16	59.41	5.51	0	10.3	7.79	4.88	0	2.69	3.83	9.94	21.12	43.18	43.12	7.11	8.43	3.99	1.3	57.15	52.72	0	1	0	1
70	84.17	0	0	1	19.41	15.56	1	1	0	1	46.35	1	3	39.48	31.72	0.85	25.67	43.24	963.23	56.87	17.9	10.82	33.75	0	1	26.71	10.38	5.8	0	6.89	7.62	4.04	0	3.96	11.44	14.52	5.81	30.85	32.01	13.7	8.05	1.95	3.47	47.77	41.67	0	0	0	0
71	83.84	1	1	1	24.92	20.15	0	0	0	0	58.49	0	3	37.04	24.56	0.89	23.12	35.97	422.16	57.19	15.39	8.69	31.53	0	0	31.33	84.01	6.63	0	7.62	7.28	5.55	0	10.18	7.51	12.55	16.38	31.21	22.37	4.72	8.79	1.58	1.8	54.79	100.68	1	0	0	0
72	85.3	0	1	1	27.55	10.55	1	0	0	0	62.87	0	3	42.94	29.26	0.71	24.78	34.49	465.83	49.08	10.37	28.59	38.63	0	0	27.33	94.8	4.98	0	3.29	7.04	6.13	0	4.71	8.84	19.44	12.02	30.98	38.46	11.05	8.89	1.62	3	54.44	53.54	0	0	0	0
73	87.88	1	1	1	29.06	19.71	1	0	0	0	47.95	0	3	46.31	20.71	0.59	32.96	35.78	713.64	52.54	17.03	18.63	32.53	0	0	30.07	70.05	4.37	0	7.75	7.61	5.67	1	4.85	6.42	20.02	14.32	38.68	42.58	12.91	10.45	0.56	2.65	129.18	79.06	0	0	0	0
74	90.75	0	1	1	28.26	19.54	1	0	0	0	59.73	0	3	39.71	25.01	0.56	29.47	30.65	665.82	45.46	17.22	19.89	32.99	0	1	28.65	40.36	4.32	0	6.14	7.04	4.72	0	7.01	3.38	11.65	19.03	34.63	22.39	3.91	10.36	2.82	0.86	44.01	58.25	0	1	0	0
75	98.3	0	0	1	28.84	22.53	1	0	0	1	33.68	0	3	39.82	26.65	0.94	23.09	29.55	1076.58	56.26	13.23	21.39	37.54	0	0	27.7	64.98	4.56	0	3.39	7.15	4.95	0	7.08	6.51	16.25	18.31	35.13	35.75	8.99	7.2	3.66	2.17	53.29	84.43	1	0	1	0
76	87.57	1	1	1	23.4	10.36	1	0	0	1	58.88	0	3	51.32	27.58	0.83	28.33	35.14	99.12	31.53	14.33	11.66	32.63	0	0	26.46	89.43	4.29	0	2.07	7.14	4.91	1	9.03	7	14.64	13.07	35.26	29.21	4.62	10.43	1.8	3.38	48.5	93.95	0	0	0	1
77	85.78	0	1	1	24.52	12.21	0	0	0	0	45.46	0	3	40.99	24.64	0.62	31.78	34.4	753.71	49.7	12.36	21.48	35.14	0	1	33.15	78.72	5.76	0	8.98	7.13	5.69	0	3.66	6.24	12.91	13.65	27.73	34.76	8.89	4.17	2.07	2.05	72.61	64.65	0	0	0	1
78	74.73	0	1	1	21.07	14.89	0	0	0	0	39.5	0	3	42.29	29.55	0.63	27.56	31.81	890.83	71.46	12.08	15.98	40.48	1	0	28.96	49.53	6.22	0	5.61	6.62	3.88	0	4.67	6.14	12.94	12.97	25.07	35.71	7.07	9.56	2.23	3.22	45.09	67.24	1	0	0	0
79	76.02	0	0	1	34.63	9.05	1	0	0	0	46.28	0	3	33.58	24.91	0.83	25.91	36.52	1016.45	53.29	14.69	24.23	30.73	1	1	30.42	45.59	4.37	0	5.09	6.44	4.67	0	4.75	6.75	12.41	17.53	22.91	25.37	12.54	9	2.96	2.38	65.35	80.94	0	0	0	0
80	89.59	0	1	1	25.53	12.59	1	1	0	0	52.96	1	3	43.62	30.14	0.61	34.88	39.63	761.37	43.57	16.95	17.01	36.68	0	1	32.34	71.77	7.48	0	7.28	6.98	4.83	0	8.61	10.04	13.89	21.23	30.62	36	15.83	12.36	3.79	2.43	68.93	80.49	0	0	0	0
81	71.46	1	1	1	35.1	14.42	1	0	0	0	42.56	0	3	45.8	26.36	0.95	27.52	33.97	970.24	66.17	16.41	16.8	34.38	1	0	32.94	35.18	4.16	0	7.43	7.4	5.69	0	7.73	8.76	17.3	17.69	22.43	35.51	7.38	12.6	3.78	2.07	48.71	72.39	0	0	0	0
82	79.62	0	0	1	31.9	10.83	1	1	0	0	38.56	0	3	43.4	26.3	0.79	28.05	33.01	460.79	45.03	8.31	18.53	33.15	0	1	26.82	115.17	3.93	0	3.71	6.81	5.43	0	7.9	12.76	7.42	14.02	30.99	34.29	8.15	10.04	2.33	3.38	66.36	46.44	0	0	0	0
83	78.43	0	0	1	26.77	13.57	1	1	0	0	61.09	0	3	34.14	28.73	0.69	27.51	37.71	420.55	52.78	14.91	18.89	27.14	1	0	25.04	33.62	5.91	0	2.8	6.78	5.92	0	10.02	6.44	8.64	17.3	38.98	40.32	9.83	9.63	1.9	2.55	79.49	76.4	0	0	0	0
84	86.6	0	0	1	32.22	13.44	1	1	0	0	42.69	0	3	46.61	31.31	0.75	34.24	50.15	414.82	45.18	12.88	13.05	33.15	1	1	26.56	9.33	5	0	10.11	7.08	4.98	0	7.54	9.53	16.93	17.79	27.62	31.88	5.02	7.17	3.13	2.45	93.3	73.75	1	1	0	0
85	77.16	0	1	1	33.98	12.72	1	0	0	1	52.3	0	3	42.29	27.01	1.13	25.64	34.91	577.08	56.3	9.87	15	31.16	0	0	33.41	91.71	4.68	0	8.42	6.93	5.82	0	6.69	7.78	10.93	23.5	33.64	40.97	13.91	8.15	1.82	2.75	18.39	71.27	1	1	0	0
86	74.62	0	1	1	23.15	15.22	1	0	0	0	48.57	0	3	40.64	24.02	0.99	34.1	40.84	809.93	51.93	10.21	19.33	31.74	0	0	29.17	62.24	4.34	0	9.05	7.02	4.92	0	5.42	12.77	15.87	23.27	33.1	29.05	6.06	6.49	1.08	1.12	27.47	39.47	0	0	0	0
87	88.7	1	1	1	26.91	10.57	1	0	1	0	54.31	1	3	40.81	27.56	1.32	30.88	30.52	516.77	52.1	12.25	14.3	33.2	0	0	29.25	36.41	6.66	0	6.84	6.74	5.8	0	9.25	6.01	15.57	16.69	29.44	31.58	14.32	8.25	2.95	2.65	57.91	64.69	0	0	0	0
88	77.77	0	1	1	23.91	12.92	1	0	0	0	50.9	0	3	36.13	28.18	0.35	24.56	29.7	255.14	61.99	7.89	13.44	31.7	0	1	27.76	37.97	6.31	0	9.59	6.87	5.68	0	9.28	8.43	7.71	17.88	31.27	31.9	12.96	9.14	3.22	3.88	56.97	74.88	1	0	0	0
89	93.61	0	0	1	20.67	21.76	1	1	0	0	57.5	0	3	40.44	25.4	0.8	24.1	33.77	197.09	47.51	5.86	17.85	33.41	0	1	31.37	58.2	6.37	0	8.64	7.16	6.59	0	6.21	9.09	14.41	16.31	30.98	33.48	14.49	8.58	2.98	2.2	65.54	80.32	1	0	0	0
90	86.22	1	1	1	25.72	15.31	0	0	0	0	69.2	0	3	43.33	21.58	0.78	24.57	27.16	156.95	50.18	8.12	18.84	38.47	1	1	30.62	56.53	7.03	1	5.76	7.44	5.51	0	2.73	6.49	7.49	20.13	22.26	32.77	11.61	7.8	2.59	4.03	60.81	63.75	0	0	0	0
91	87.13	1	0	1	28.48	11.59	1	1	0	0	48.97	0	3	36.5	24.24	1.03	30.96	38.93	787.74	53.46	8.32	13.23	32.83	0	1	25.98	53.18	4.28	1	5.09	6.19	5.2	0	7.4	5.66	7.95	15.29	41.25	37.05	4.07	8.46	3.18	3.59	68.66	65.27	0	0	0	0
92	83.61	0	0	1	21.83	11.43	1	0	0	0	57.3	0	3	44.79	32.35	0.47	26.18	31.82	350.26	46.34	14.74	17.81	32.33	0	1	25.36	72.54	6	1	5.69	6.84	4.13	0	8.38	4.64	17.75	24.04	21.94	35.7	14.48	9.56	4.06	0.51	55.17	86.88	0	0	0	0
93	74.39	0	1	1	22.61	14.76	1	0	0	0	67.45	0	3	47.21	20.62	0.37	28.11	32.41	629.49	62.7	20.55	17.29	38.24	0	0	28.91	49.09	5.89	1	6.94	7.25	4.61	0	4.69	9.75	10.76	14.61	27.11	35.38	10.61	8.46	1.42	3.57	49.54	62.98	1	0	0	0
94	86.55	0	1	2	24.54	14.82	1	0	1	0	55.77	0	3	48.83	26.16	0.31	31.98	37.08	804.36	76.32	12.33	16.42	28.21	0	1	25.79	83.48	4.45	1	9.06	7.69	4.93	0	6.46	10.89	12.93	16.9	39.9	34.17	6.51	8.43	3.79	3.4	61.26	98.27	0	0	0	0
95	84.43	1	0	2	27.18	19.71	1	1	0	0	42.9	0	3	36.16	23.91	0.61	20.97	36.19	266.04	60.12	13.57	14.41	31.65	1	1	23.54	2.09	6.69	1	8.81	6.78	5.65	0	4.28	7.92	14.23	17.08	31.39	28.62	2.51	6.99	2.03	0.81	51.26	87.67	0	0	0	0
96	86.26	0	1	2	33.59	13.76	0	0	0	0	60.87	0	3	39.49	30.02	0.63	26.2	26.01	36.72	61.53	11.71	19.65	29.48	0	1	29.47	67.08	5.64	1	2.28	7.07	4.81	0	6.92	7.38	13.26	13.19	35.44	31.66	7.3	9.89	2.03	3.35	56.55	66.42	0	0	0	1
97	87.55	0	1	2	31.01	13.09	1	0	0	0	56.68	0	3	44.52	29.31	0.62	33.25	38.6	535.58	55.58	12.88	15.47	35.59	0	0	27.57	28.31	4.65	1	8.89	7.51	5.07	0	9.62	8.61	17.56	19.43	40.22	29.01	3.38	8.64	1.48	4.22	58.06	46.79	0	0	1	0
98	85.14	1	1	2	26.77	23.02	1	0	0	0	49.82	0	3	43.19	27.86	0.73	29.66	26.81	727.03	57.36	17.57	11.18	32.37	1	0	26.6	93.35	5.75	1	7.34	6.69	4.06	0	4.48	7.69	16.36	16.77	27.27	20.29	6.13	13.48	2.65	4.82	61.18	100.92	0	1	0	0
99	79.39	1	1	2	28.35	16.42	1	0	1	0	65.29	0	3	37.61	29.5	0.66	30.23	40.85	392.51	55.52	16.71	19.96	31.81	0	0	33.12	5.9	5.84	1	8.96	8.05	5.35	0	5.59	9.28	12.52	10.92	38.1	32.42	1.08	8.08	0.9	1.8	45.92	74.16	0	0	0	0
100	77.79	0	1	2	21.94	14.32	1	1	0	0	58.21	0	3	40.87	26.04	0.38	29.66	31.41	390.15	65.28	17.59	19.17	36.08	0	1	26.61	124.72	4.79	1	7.84	7.72	4.97	0	5.17	12.42	5.69	11.74	33.7	36.96	6.18	8.88	4.59	1.32	69.23	70.07	0	0	0	1
101	90.03	0	0	2	23.52	11.51	0	1	0	0	40.38	0	3	39.37	31.62	0.78	21.66	32.6	702.77	46.39	7.69	17.29	31.85	0	1	26.82	15.84	5.12	2	5.15	6.27	5.11	0	5.47	6.72	14.21	19.7	29.99	25.8	0.13	14.58	3.97	2.93	60.79	54.14	0	0	0	0
102	82.68	0	1	2	28	13.51	1	1	0	0	59.77	1	3	49.35	30.99	0.66	32.24	34.14	49.01	54.51	17.26	10.24	30.06	0	0	29.44	22.36	4.34	2	7.81	7.51	5.83	0	5.28	8.95	10.87	12.89	29.19	36.18	6.26	7.16	3.44	2.63	38.77	81.17	0	0	0	0
103	95.15	0	0	2	25.79	16.25	1	0	0	1	53.14	0	3	43.13	33.44	0.62	27.28	36.39	564.17	50.71	14.92	22.39	32.25	0	1	28.57	77.4	6.39	2	6.13	7.8	6	0	8.01	9.03	7.73	25.35	25.85	31.76	4.33	10.39	2.11	3.01	43.64	73.69	0	0	0	0
104	83.73	0	1	2	25.53	14.61	1	0	0	0	56.55	0	3	39.23	26.01	0.62	29.74	24.55	653.02	26.59	12.53	18.27	39.13	0	0	24.78	102.54	6.08	2	3.61	7.22	4.94	0	6.36	7.73	11.6	17.87	25.58	30.17	12.6	6.72	2.53	5.31	67.8	43.32	0	0	0	0
105	87.89	0	1	2	18.26	13.18	1	0	0	0	51.36	0	3	45.77	27.03	0.65	30.47	33.11	603.54	54.1	11.1	10.3	32.34	0	0	27	45.92	6.6	2	6.89	8.31	5.83	0	4.25	9.62	8.3	13.95	17.52	32.92	9.44	9.13	2.64	2.63	14.85	64.84	0	0	0	0
106	88.93	0	0	2	16.39	19.29	0	1	0	0	56.17	0	3	46.11	29.38	0.7	33.31	25.35	397.85	62.47	13.67	7.24	29.13	0	0	29.36	59.15	5.4	3	10.15	7.49	5.89	0	6.28	8.23	18.79	12.42	33.93	35.87	10.63	9.81	3.05	3.27	46.21	65.74	0	0	0	0
107	86.37	0	1	2	18.85	13.37	1	0	0	0	52.62	0	3	45.09	30.35	1	23.55	35.23	493.53	50.66	15.91	14.61	28.25	1	1	27.55	86.77	5.01	3	3.85	6.7	4.7	0	7.41	7.54	15.87	25.88	27.48	32.66	9.23	6.16	2.27	2.24	69.54	75.02	0	0	0	0
108	95.89	0	1	2	20.12	20.85	1	0	0	1	58.92	0	3	48.75	21.86	0.81	28.12	22.2	913.67	39.86	17.85	17.17	34.65	1	0	28.22	7.25	6.11	3	5.02	8.02	6.47	0	9.61	9.72	10.3	15.07	26.45	30.81	12.22	9.09	1.64	1.91	24.87	78.57	0	0	0	0
109	84.64	0	0	2	36.9	21.58	1	1	0	1	50.91	1	3	40.44	26.5	0.77	28.33	41.09	602.36	46.44	10.49	17.83	36.75	0	1	30.02	78.74	5.39	4	6.47	7.31	5.04	0	8.83	4.44	11.62	18.58	33.49	25.1	11.94	11.97	2.93	2.88	109.08	100.75	0	0	0	0
[truncated: 3 more columns]

## Sheet: Aligned group
No	Age (years)	Gender [n (%)](0:- Male;1: - Female)	Residence [n (%)](0:-Urban;1: -Rural)	Smoking [n (%)](0:-Never;1: -Former;2: -Current)	BMI (kg/m2)	Logistic Euroscore (%)	Hypertension [n (%)](0:Yes;1:No)	Diabetes [n (%)](0:Yes;1:No)	Stroke [n (%)](0:Yes;1:No)	Positive family history [n (%)](0:Yes;1:No)	Glomerular filtration rate (mL/min)	NYHA functional class [n (%)](0:-I–II;1: -III–IV)	Past medical history [n (%)](0:-PVD;1: -COPD;2: -Prior PCI;3:-Without)	Commissural Offset Angle (°)	Annular diameter (mm)	Aortic valve area (cm2)	LVOT diameter (mm)	SVC diameter (mm)	Calcification volume(mm3)	Aortic root angulation (°)	LCA height (mm)	RCA height (mm)	STJ diameter (mm)	RSC [n (%)](0:Yes;1:No)	LROA [n (%)](0:Yes;1:No)	Prosthesis size (mm)	Preoperative peak pressure gradient (mmHg)	Postoperative peak pressure gradient (mmHg)	Surgical Approach [n (%)](0:-Transfemoral;1: -Transapical;2: -Subclavian ;3:-Transaortic ;4:-Transcervical)	Implantation depth mean (mm)	Implantation depth NCC (mm)	Implantation depth LCC (mm)	Deep implantation [n (%)](0:Yes;1:No)	Physical symptoms (score)-Pre-TAVI	Physical symptoms (score)-1 months after discharge	Physical limitations (score)-Pre-TAVI	Physical limitations (score)-1 months after discharge	Emotional impact (score)-Pre-TAVI	Emotional impact (score)-1 months after discharge	Social Limitations (score)-Pre-TAVI	Social Limitations (score)-1 months after discharge	Health Expectations (score)-Pre-TAVI	Health Expectations (score)-1 months after discharge	TASQ Total score-Pre-TAVI	TASQ Total score-1 months after discharge	Paravalvular leakage [n (%)](0:Yes;1:No)	Valve dislocation [n (%)](0:Yes;1:No)	Coronary artery obstruction [n (%)](0:Yes;1:No)	Atrioventricular block [n (%)](0:Yes;1:No)
1	96.81	0	0	0	15.14	15.9	1	1	0	0	48.61	0	0	14.26	27.04	1.1	31.79	31.46	905.42	53.56	15.93	15.97	35.14	1	1	28.89	13.07	5.89	0	6.22	7.18	5.22	0	7.46	12.14	7.74	20.69	39.02	33.88	4.57	9.36	3.35	2.21	75.32	71.05	0	0	0	0
2	92.13	0	0	0	27.12	13.66	1	0	0	0	41.1	0	1	21.38	26.32	0.73	29.43	34.83	857.73	52.99	14.35	12.68	30.2	1	1	28.55	91.69	4.22	0	7.61	6.79	4.93	0	10.39	7.26	13.77	20.05	26	35.55	3.98	8.18	2.81	4.42	61.67	64.44	0	0	0	0
3	82.35	0	0	0	21.13	14.5	1	0	0	0	49.46	0	1	19.83	29.32	1.12	29.01	31.82	585.34	44.7	11.76	14.44	25.04	1	1	26.15	116.83	5.66	0	10.01	7.76	5.16	0	9.1	10.46	16.44	12.96	36.19	40.4	3.16	9.51	1.15	3.95	74.89	88.23	0	0	0	1
4	80.23	1	1	0	25.5	13.44	1	0	0	0	56.24	0	1	9.28	24.82	0.73	31.88	43.4	405.75	59.44	11.98	19.99	33.45	0	0	28.63	137.5	5.57	0	7.21	7.84	4.27	0	5.28	7.71	5.99	13.8	36.74	38.01	9.63	11.67	4.07	3.74	58.81	73.74	0	0	0	0
5	76.08	0	0	0	25.53	11.01	1	0	0	0	51.95	0	1	14.76	32.75	0.68	29.57	30.95	750.53	57.41	13.94	17.45	35.86	1	0	28.67	20.77	5.32	0	5.97	6.5	4.88	0	5.95	8.26	8.89	18.76	30.17	39.76	10.04	10.09	2.94	2.3	41.61	67.45	0	1	0	0
6	100.02	0	1	0	24.12	5.62	1	0	0	0	46.68	0	1	10.4	29.49	0.66	28.7	25.58	936.61	36.99	16.4	13.91	32.72	0	1	29.62	32.68	5.77	0	7.43	5.62	4.76	0	6.44	9.51	11.57	17.81	31.34	42.85	16.05	14.03	4.02	2.75	20.09	71.81	0	0	0	0
7	72.97	0	0	0	31.44	19.44	1	0	0	0	44.66	0	1	21.85	26.05	1.05	24.62	32.6	426.26	64.78	16.9	14.49	25.25	0	0	26.67	90.12	4.04	0	8.64	7.76	4.29	0	12.46	10.75	13.42	22.93	32.51	36.57	14.57	8.92	4.29	3.85	100.82	99.46	0	0	0	0
8	72.8	0	1	0	27.18	17.99	1	1	0	0	59.13	0	1	20.07	27.99	0.91	24.24	29.8	148.33	59.01	10.07	19.16	32.94	1	1	29.8	69.21	7.03	0	4.2	6.71	5.34	0	12.77	10.33	3.57	22.21	22.57	40.15	11.43	11.29	1.63	4.02	74.34	82.31	0	0	0	0
9	70.98	0	1	0	28.82	11.72	1	1	0	0	60.9	0	1	21.45	29.49	0.71	26.78	42.86	539.46	44.16	8.42	14.67	23.75	1	0	30.74	59.34	5.68	0	5.42	8.03	4.83	0	7.8	6.05	15.11	18.2	31.51	33.3	6.67	13.79	1	4.33	41.71	59.9	0	0	0	0
10	69.85	1	0	0	29.56	14.87	1	0	1	0	49.53	0	1	24.76	25.41	0.63	28.33	37.82	398.43	47.66	12.65	21.57	33.58	1	0	29.83	58.43	6.3	0	4.61	6.29	5.32	0	3.98	7.49	13.06	18.52	34.76	28.28	10.74	11.35	3.73	1.49	83.4	58.56	0	0	0	0
11	77.12	1	1	0	31.53	16.8	0	0	0	0	40.56	0	1	18.13	29.42	0.89	23.92	29.02	505.79	37.83	13.92	17.25	23.18	0	1	28.45	11.08	4.24	0	6.44	6.6	4.04	0	7.48	9.09	13.48	16.04	26.52	36.25	7.18	8.72	2.82	1.08	50.05	75.87	1	0	0	0
12	79.38	0	1	0	30.44	9.55	0	1	0	0	60.52	1	1	20.23	23.62	1.13	30.13	30.12	360.51	54.53	11.52	15.01	33.41	0	0	28.45	79.11	7.49	0	4.81	6.75	5.2	0	5.74	6.21	16.77	19.4	38.99	33.72	7.82	8.46	2.26	1.84	88.96	86.01	0	0	0	0
13	91.42	1	1	0	19.22	15.55	1	0	0	0	40.93	0	1	15.34	32.03	0.65	31.71	33.33	747.65	44.69	9.8	17.01	31.12	1	0	26.93	109.37	6.66	0	10.59	7.39	4.46	0	12.23	7.06	7.69	17.89	38.11	34.15	9.89	9.21	3.29	2.79	32.63	64.91	0	0	0	0
14	82.17	0	1	0	29.18	13.35	1	0	0	0	59.49	0	1	19.42	24.77	0.53	36.45	38.36	786.25	48.62	13.35	18.18	30.87	0	1	25.95	170.03	5.53	0	2.88	7.56	4.46	0	4.93	9.16	13.04	21.27	36.11	29.98	11.91	9.68	2.26	2.23	40.64	71.42	0	0	0	0
15	79.68	0	1	0	29.43	10.42	1	1	0	0	46.3	1	1	19.86	23.4	0.76	29.97	28.57	605.29	51.45	22.39	13.93	27.71	1	1	25.74	17.42	4.04	0	6.62	6.46	4.96	0	3.53	11.97	6.91	19.9	29.24	27.48	9.5	8.64	2.05	3.21	39.93	67.79	0	0	0	0
16	78.91	0	1	0	22.15	20.49	1	0	0	0	45.66	0	1	19.34	34.05	1.06	22.97	35.78	851.45	54.4	14.84	19.68	30.52	1	1	30.6	46.32	4.83	0	5.73	5.76	5.1	0	0.78	9.54	10.77	16.12	27.66	29.38	6.7	10.44	2.39	3.69	56.43	38.2	0	0	0	0
17	91.74	0	0	0	25.41	20.88	1	1	0	0	49.58	0	1	15.17	24.46	0.28	31.29	39.51	130.09	28.44	21.31	14.4	31.41	1	1	23.96	42.94	5.03	0	6.47	8.68	4.74	1	5.43	8.15	16.25	21.2	35.53	36.27	3.52	6.73	0.75	2.66	58.96	76.67	0	0	0	0
18	67.34	0	1	0	32.65	15.02	1	0	0	0	59	0	1	11.03	29.28	0.66	30.52	30.78	666.95	59.02	19.17	14.21	39.63	1	1	30.02	51.16	7.72	0	5.07	5.82	5.42	0	9.52	6.87	13.16	19.66	33.29	45.19	8.13	8.3	0.57	1.84	56.69	57.98	0	0	0	0
19	81.22	1	0	0	35.96	17.3	0	0	0	1	48.8	0	1	15.97	28.15	0.32	23.51	32.66	309.42	67.91	16.91	19.2	27.46	0	0	29.75	25.33	5.46	0	5.96	6.93	5.12	0	6.02	10.41	15.61	20.88	31.89	23.38	8.69	10.38	2.26	3.56	72.03	103.86	0	0	0	0
20	74.04	0	1	0	30.28	17.81	1	0	0	0	47.66	0	1	11.66	25.99	0.45	34.44	35.26	467.08	47.68	11.53	21.56	26.52	1	0	28.76	81.43	4.06	0	7.95	6.45	5.65	0	8.38	6.91	10.34	24.67	31.8	32.07	10	10.13	2.91	2.07	56.66	80.05	0	0	0	0
21	80.3	0	1	0	31.68	19.64	1	0	1	0	58.14	0	1	22.05	27.07	0.7	31.3	41.71	417.76	34.01	10.17	14.3	29.53	1	1	28.51	70.27	4.51	0	3.06	7.42	4.94	0	6.88	15.01	12.68	19.57	26.93	35.65	9.44	9.07	2.21	1.59	47.14	57.95	0	0	0	0
22	84.24	1	1	0	23.29	14.79	1	1	0	0	50.44	0	1	14.25	26.34	0.76	27.16	38.07	726.73	50.54	12.9	16.84	33.54	0	0	28.12	124.32	5.2	0	6.28	6.65	4.72	0	11.84	4.73	16.23	17.81	42.63	33.67	10.93	12.49	3.2	2.38	90.05	85.84	0	0	0	0
23	88.36	1	0	0	32.91	8.78	1	0	0	0	47.1	0	2	16.54	29.04	1	30.22	22.25	838.82	29.37	14.24	17.33	34.29	1	1	29.98	15.86	5.9	0	5.71	7.32	5.26	0	2.83	8.73	13.65	18.96	27.81	34.15	10.54	7.91	1.27	2.01	60.02	87.5	0	0	0	0
24	76.17	1	1	0	25.41	18.02	1	0	0	0	46.02	0	2	18.85	30.68	1.08	27.57	26.24	284.49	42.8	8.23	15.24	32.56	1	0	29.6	105.26	4.95	0	6.41	6.63	5.25	0	6.98	1.72	14.67	16.7	31.83	28.8	3.25	9.38	3.04	3.55	54.15	89.36	0	0	0	0
25	80.53	1	0	0	25.8	18.7	1	0	0	0	49.14	0	2	20.26	29.93	0.97	28.12	30.4	612.85	47.68	9.85	12.52	44.44	1	0	29.22	76.27	6.83	0	7.96	5.68	5.69	0	4.28	6.47	8.01	16.07	32.03	24.95	7.62	8.45	2.35	4.57	35.34	85.96	0	0	0	0
26	92.93	0	1	0	33.9	19.57	1	0	0	0	49.23	0	2	17.16	35.95	0.63	25.35	34.23	731.56	65.82	19.77	10.72	34.22	1	0	27.35	6.98	5.71	0	3.57	8.21	4.85	0	4.75	3.72	12.03	12.46	23.25	38.47	13.74	10.83	3.2	3.21	38.98	86.25	0	0	0	1
27	78.02	1	1	0	20.51	12.83	1	0	0	0	43.92	0	2	14.31	30.34	0.85	29.03	38.12	810.45	48.74	19.43	18.63	25.82	1	1	28.2	13.8	3.94	0	3.21	7.35	4.8	0	4.43	9.89	16.17	17.38	23.92	38.72	8.47	8.66	3.97	3.75	35.3	69.57	0	0	0	0
28	70.32	0	0	0	28.21	10.1	1	0	0	1	50.24	0	2	16.67	26.88	0.78	29.23	36.73	419.46	55.9	11.02	13.08	31.08	1	0	26.51	52.93	5.42	0	3.29	6.79	5	0	9.9	6.45	11.37	12.22	24.57	42.17	3.34	9.8	2.93	4.34	102.78	77.37	0	0	0	0
29	84.5	1	0	0	25.3	12.97	1	0	0	0	46.61	0	2	31.47	28.31	0.63	26.53	33.32	531.66	54.14	15.97	17.4	29.72	1	1	28.51	46.49	7.57	0	5.82	7.21	4.89	0	10.06	8.75	13.39	22.94	31.51	33.84	5.99	8.16	5.35	1.91	80.77	55.61	0	0	0	0
30	76.01	1	1	0	21.7	13.45	1	0	0	1	64.41	0	2	14.56	25.85	0.69	25.94	44.37	793.51	50.67	11.4	15.97	36.86	0	0	29.41	48.86	4.08	0	7.29	6.51	4.43	0	7.45	10.02	11.2	28.46	28.46	29.87	7.52	10.21	2.87	1.64	78.51	56.58	0	0	0	0
31	87.56	0	1	0	32.14	21.37	1	1	1	0	52.3	1	2	10.26	30.21	0.55	26.72	39.6	404.01	49.19	11.29	14.43	34.87	0	1	27.41	83.95	6.55	0	6.14	7.45	4.16	0	7.44	10.13	17.09	22.15	26.7	38.71	1.88	9.74	0.63	4.32	54.97	111.73	0	0	0	0
32	74.13	0	1	0	24.89	17.53	1	0	0	1	48.97	0	3	21.48	31.17	0.99	26.95	34.57	699.76	44.09	16.98	19.87	30.28	1	0	26.79	24.24	9.07	0	5.59	7.94	4.68	0	5.29	10.91	17.45	15.9	28.44	38.47	13.37	7.99	3.02	3.09	72.32	44.2	0	0	0	0
33	79.45	0	0	0	29.58	14.58	1	1	0	0	48.22	0	3	15.83	35.97	1.01	25.58	25.96	476	61.06	15.57	13.5	30.45	0	0	25.51	5.15	5.88	0	5.32	4.33	4.67	0	0.27	10.52	12.23	18.14	30.42	32.11	13.2	8.18	3.29	1.72	83.31	34.54	0	1	0	0
34	81.71	0	1	0	25.54	17.81	1	0	0	0	46.36	0	3	14.93	31.82	0.86	28.2	28.98	533.24	51.75	14.52	24.32	35.87	0	1	26.46	0.83	5.28	0	5.7	6.75	5.69	0	14.13	9.33	9.82	15.09	26.58	40.4	8.82	12.38	2.38	3.29	35.71	55.83	0	0	0	0
35	86.57	0	1	0	31.63	22.06	1	1	0	0	59.71	0	3	23.81	30.93	0.62	30.93	44.18	449.12	67.38	19.6	18.7	28.75	1	0	28.09	100.87	6.04	0	7.22	7.1	5.43	0	7.71	6.74	12.09	17.76	34.39	29.65	10.07	9.43	0.16	1.43	29.01	86.18	0	0	0	0
36	87.27	0	1	1	26.74	11.03	1	1	0	0	44.57	0	3	22.44	25.87	0.5	32.87	34.04	524.77	44.87	12.3	19.12	47.46	1	0	30.68	31.31	8.66	0	4.07	7.94	4.98	0	8.04	8.69	17.97	20.05	29.21	35.14	1.39	9.07	2.14	2.12	66.8	80.76	0	0	0	0
37	84.08	1	0	1	30.31	18.39	1	0	0	0	48.32	0	3	19.41	26.31	0.83	23.56	33.05	660.57	52.87	21.27	15.59	31.14	0	0	26.46	146.06	5.67	0	3.81	6.85	4.4	0	6.65	9.73	18.45	23.36	18.4	46.84	6.36	11.51	3.31	3.49	55.51	82.78	1	0	0	0
38	84.12	1	1	1	30.33	15.84	1	0	0	0	55.58	1	3	27.9	27.53	0.85	21.69	35.47	374.12	67.22	13.49	22.03	37.84	0	0	26.19	3.32	6.67	0	8.49	6.93	4.78	0	4.4	7.44	8.57	19.3	30.35	32.36	5.68	9.64	3.24	2.12	92.29	98.83	0	0	0	0
39	85.48	0	0	1	24.95	13.76	1	0	0	0	55	0	3	14.74	25.34	0.74	29.39	38.02	705.55	54.08	16.63	13.99	34.52	1	0	27.95	44.6	5.77	0	5.3	8.23	4.82	0	7.14	6.89	10.49	19.75	25.94	33.05	8.73	9.22	4.42	2.45	49.93	70.03	0	0	0	0
40	82.84	0	1	1	36.17	14.99	0	1	0	1	43.65	0	3	11.86	28.38	0.98	23.29	36.65	662.04	57.91	14.26	17.09	27.45	1	0	27.4	20.72	3.66	0	8.52	5.95	4.55	0	7.87	10.75	14.84	22.07	34.18	32.38	10.32	7.56	3.98	3.52	45.21	99.14	0	0	0	0
41	66.19	1	1	1	25.79	11.66	1	1	0	0	55.23	0	3	12.92	32.14	1.11	24.82	42.07	473.65	55.67	20.2	18.37	37.73	0	0	28.05	56.12	5.06	0	2.93	6.86	5.03	0	9.41	12.83	11.76	19.41	35.55	34.59	14.96	8.41	2.44	2.5	68.7	70.82	0	0	0	0
42	83.35	1	1	1	27.23	14.52	1	0	1	1	56.03	0	3	13.59	28.81	0.69	26.68	36.13	887.93	68.39	20.73	16.14	37.55	0	0	25.47	49.58	6.8	0	2.27	6.88	4.82	0	7.52	6.86	11.37	16.12	28.73	37.9	13.45	8.25	1.49	3.82	80.52	80.08	0	0	0	0
43	74.16	0	1	1	29.65	11.23	1	1	0	0	48.3	0	3	22.39	24.83	0.95	31.63	37.06	948.73	52.97	13.72	18.11	39.12	1	1	24.79	110.14	7.87	0	6.25	7.01	4.75	0	2.33	10.91	22.94	22.16	35.73	51.53	5.71	5.21	3	2.15	56	80.46	0	0	0	0
44	75.24	1	1	1	26.79	11.84	1	0	0	0	41.13	0	3	23.85	26.54	0.65	27.12	36.71	683.38	46.51	12.89	11.74	28.07	1	0	25.22	29.77	4.62	0	3.01	7.02	4.79	0	6.32	7.51	16.37	23.88	32.49	31.57	12.74	7.15	1.8	3.42	75.24	78.62	0	1	0	0
45	86.8	1	0	1	24.84	16.71	1	0	0	0	58.13	0	3	20.19	29.84	0.63	29.03	37.54	803.01	73.2	14.32	13.46	42.16	1	1	26.05	42.32	4.61	0	8.03	6.8	4.95	0	4.73	10.58	13.46	20.1	28.13	36.7	10.44	10.57	2.36	4.32	78.85	37.77	0	0	0	0
46	73.87	0	0	1	27.31	15.62	1	0	0	0	46.91	0	3	21.24	26.01	0.55	23.07	37.76	505.95	46.17	18.97	18.17	27.39	0	0	29.22	86.45	3.48	0	4.31	6.1	5.39	0	4.54	9.95	9.01	23	35.53	34.23	7.86	7.68	2.56	0.55	93.52	64.89	0	0	0	0
47	84.99	0	1	1	36.89	14.96	1	0	0	1	49.83	0	3	17.16	26.84	0.69	25.84	30.73	762.8	28.47	12.98	18.33	30.58	0	0	31.2	51.9	6.85	0	8.14	7.02	3.87	0	2.41	5.04	18.51	26.57	21.86	29.6	3.96	10.44	2.39	2.53	44.36	91.71	0	0	0	0
48	81.9	0	1	1	29.23	14.1	1	0	0	0	47.83	0	3	15.81	22.16	0.97	30.87	39.28	988.13	46.59	16.88	18.23	33.47	0	0	27.9	90.96	6.16	0	10.57	5.14	5.4	0	4.77	6.72	7.35	19.38	32.37	25.15	12.53	8.25	2.17	4.05	66.36	70.35	0	0	0	0
49	92.54	0	1	1	27.12	15.29	1	1	0	0	40.97	0	3	15.88	29.47	0.91	32.97	33.83	247.27	35.37	7.44	15.04	31.58	0	0	28.76	44.15	5.38	0	6.61	7.73	4.7	0	6.08	11.69	6.59	15.27	23.41	37.68	4.51	9.79	2.58	2.61	61.87	83.5	0	1	0	0
50	79.77	1	1	1	20.85	16.65	1	0	0	0	55.5	0	3	19.97	28.58	1.44	26.78	38.48	804.94	66.81	23.29	13.89	22.4	1	1	26.6	4.14	6.79	0	6.38	6.3	5.27	0	10.33	11.64	16.42	15.1	33.93	36.6	6.24	9.28	2.04	1.71	35.53	105.13	0	0	0	0
51	80.77	1	1	1	28.14	19.25	1	1	0	0	48.85	0	3	17.6	28.52	0.59	26.29	35.86	531.74	44.71	20.69	13.13	24.38	0	0	28.7	78.11	5.09	0	9.48	6.46	5.22	0	0.63	5.94	10.2	13.75	27.3	43.53	6.46	9.87	3.45	1.23	29.11	75.61	0	0	0	0
52	97.41	0	1	1	28.67	13.04	1	1	1	0	55.28	0	3	24.94	22.63	1.16	29.36	29.01	394.03	32.63	18.98	10.54	31.81	1	1	28.48	88.19	4.28	0	7.2	8.26	5.16	0	5.29	9.92	21.43	16.74	29.33	37.97	10.14	11.2	4.39	1.55	57.88	72.22	0	0	0	0
53	78.39	0	0	1	22.61	17.68	0	1	0	0	48.1	0	3	12.03	29.62	0.95	31.36	31.59	428.4	49.51	19.55	10.17	25.28	0	0	30.06	125.38	6.97	0	6.25	5.45	4.39	0	1.04	9.19	7.74	25.67	39.18	34.93	11.06	5.68	2.85	3.09	47.49	95.57	1	0	0	1
54	82.65	0	1	1	28.26	13.5	1	1	0	0	57.68	1	3	22.53	24.46	0.72	27.55	30.61	351.37	40.05	19.61	19.1	33.27	0	0	28.46	47.56	5.49	0	8.91	7.37	4.81	0	0.76	6.25	11.41	25.5	27.12	48.52	9.27	11.42	2.54	4.79	62.55	104.8	0	0	0	0
55	80.74	0	1	1	25.41	19.43	1	1	0	0	62.68	1	3	13.49	28.5	0.3	28.5	41.03	728.89	54.43	20.27	14.9	37.58	0	1	26.42	85.75	6.9	0	4.16	7.87	4.65	0	4.47	7.98	23.95	18.06	23.75	37.85	8.45	12.25	3.35	2.48	58.05	52.56	0	0	0	1
56	86.94	0	0	1	31.03	11.81	1	1	0	0	30	0	3	20.55	23.64	0.63	24.9	31.58	498.62	30.89	16.44	16.68	37.8	0	0	31.49	9	6.62	0	6.02	6.13	4.75	0	11.12	5.72	13.5	21.68	24.27	44.71	9.63	9.12	3.09	2.37	83.04	100.69	0	0	0	0
57	82.07	0	1	1	29.39	12.61	0	1	0	0	47.54	0	3	19.7	26.57	0.54	33.83	29.29	632.19	68.4	17.81	12.68	26.32	0	1	29.29	24.54	6.13	0	4.95	6.31	4.99	0	5.38	9.23	18.7	17.89	32.19	37.12	10.24	12.35	2.62	4.04	51.4	78.01	0	0	0	0
58	79.64	0	0	1	32.2	16.8	1	0	0	0	50.37	0	3	19.13	27.82	0.45	30.72	34.32	984.95	38.82	12.51	19.53	28.89	0	1	29.38	44.41	4.55	0	3.29	6	3.95	0	5.14	5.15	8.33	17.06	34.71	41.98	11.03	8.5	2.14	3.58	63.23	97.93	0	0	0	0
59	82.06	0	1	1	25.54	14.14	0	1	0	0	54.72	0	3	16.53	30.97	0.46	27.6	33.08	642.74	39.41	17.23	13.57	29.83	1	1	29.4	79.58	2.91	0	9.66	7.7	4.57	0	9.28	9.52	18.29	24.9	27.1	27.72	16.63	9.66	3.35	2.18	117.99	75.92	0	0	0	0
60	81.1	0	1	1	29.82	8.97	1	0	0	0	46.5	1	3	17.97	28.59	0.82	26.1	34.91	754.76	47.34	20.59	12.43	37.47	1	0	26.87	132.88	9.15	0	8.39	6.13	4.92	0	0.32	6.9	15.68	15.48	37.68	36.5	14.64	11.58	1.66	1.91	74.01	91.6	0	0	0	0
61	81.56	1	0	1	27.71	9.4	1	1	0	0	54.07	0	3	24.86	24.83	0.67	25.15	31.47	345.64	32.95	9.46	14.6	33.76	1	0	27.24	114.11	6.51	0	3.81	6.05	4.77	0	3.95	12.06	16.71	16.95	28.13	30.78	9.51	9.5	2.54	1.42	41.46	104.46	0	0	0	0
62	74.9	1	1	1	25.48	16.48	0	0	0	0	57.23	1	3	28.27	26.92	0.67	25.2	43.51	704.32	41.28	5.95	16.75	31.01	1	0	27.89	90.6	5.38	0	10.01	7.2	5.22	0	4.93	7.05	11	19.27	38.76	40.98	5.84	6.39	4.32	2.16	88.07	81.45	0	0	0	0
63	88.25	1	1	1	25.15	17.71	1	0	0	0	56.9	0	3	26.55	27.07	0.99	32.37	34.43	457.38	70.68	18.1	18.45	36.12	0	0	26.98	1.97	6.16	0	5.8	7.82	4.87	0	5.24	5.35	2.93	20.37	34.42	30.75	6.46	9.88	2.38	2.08	46.94	78.98	0	0	0	0
64	97.57	1	0	1	24.87	17.93	1	1	0	0	55.03	0	3	19.97	27.2	0.56	24.72	34	325.03	51.34	10.87	15.3	43.8	0	0	28.95	82.32	5.45	0	6.18	6.73	5.06	0	8.69	4.03	14.39	14.31	35.73	37.69	7.41	12.81	1.94	3.09	53.89	56.03	0	0	0	0
65	95.89	0	1	1	31.4	11.42	1	1	0	0	38.44	0	3	19.76	24.79	0.38	29.88	30.48	645.03	45.98	10.96	17.07	30.28	0	1	28.84	0.01	5.07	0	6.63	5.55	5.27	0	5.01	11.82	7.91	17.24	24.93	30.84	2.87	9.82	1.31	2.8	75.53	99.88	0	0	0	0
66	96.65	1	0	1	31.7	15.96	1	0	0	0	50.66	0	3	19.84	23.84	0.76	28.72	39.38	728.2	39.7	10.73	18.73	36	0	0	26.78	38.79	5.62	0	6.09	6.3	5.71	0	1.15	9.85	23.59	17.23	35.03	23.45	7.52	10.15	1.79	3.08	33.13	57.63	0	0	0	0
67	92.2	0	1	1	24.34	16.9	1	0	1	0	48.35	0	3	20.65	24.02	0.58	23.37	38.53	249.3	35.43	16.6	20.45	33.76	1	1	27.31	53.8	5.19	0	6.14	7.81	5.02	0	5.65	9.89	12.52	22.45	26.11	32.01	4.66	10.91	4.65	2.02	54.58	55.44	0	0	0	1
68	80.73	1	0	1	34.35	16.59	1	0	0	0	55.25	0	3	20	24.24	0.4	25.55	35.64	636.44	63.2	9.46	17.36	29.36	0	1	28.19	97.69	5.28	0	6.03	6.65	5.44	0	9.63	7.87	15.98	18.39	36.87	33	3.47	7.29	1.42	1.09	44.07	60.62	0	0	0	0
69	81.7	1	1	1	22.4	21.61	1	1	0	1	59.06	0	3	21.45	25.99	0.77	24.04	35.32	972.85	65.08	17.78	18.68	26.56	0	0	28.62	48.7	5.39	0	8.19	6.88	4.51	0	3.39	8.87	13.47	17.23	38.89	27.28	14.6	7.74	4.51	1.87	83.24	96.5	0	0	0	0
70	95.13	1	1	1	19.03	12.46	1	0	0	0	55.99	1	3	15.27	26.68	0.25	26.31	40.93	710.04	50.23	13.94	12.19	40.36	1	0	26.67	44.28	4.99	0	7.79	7.15	4.4	0	5.97	8.2	20.83	18.32	37.37	42.75	2.57	9.41	1.21	4.41	32.77	43.92	0	0	0	0
71	80.23	0	1	1	32.21	16.93	1	1	0	0	53.35	0	3	19.51	30.92	0.93	23.14	30.85	535.67	56.68	11.3	22.17	36.5	1	1	28.72	76.57	5.14	0	2.54	9.02	4.7	0	3.93	9.54	13.12	12.02	33.04	41.78	4.94	7.95	0.67	2.13	49.27	74.5	0	0	0	0
72	89.49	1	0	1	22.45	24.64	1	0	0	0	52.9	0	3	14.82	24.3	0.69	32.36	33.28	520.6	64.11	19.66	19.23	32.94	1	1	28.1	11.14	7.8	0	2.6	7.4	5.34	0	1.12	10.59	17.09	16.49	28.4	16.49	4.88	7.1	2.85	0.73	80.28	67.96	0	0	0	0
73	69.4	0	1	1	20.25	13.48	1	1	0	1	57.99	0	3	25.26	29.9	0.74	24.05	36.31	650.65	46.15	13.74	15.59	41.36	1	1	27.65	121.74	6.12	0	8.17	5.87	4.72	0	5.37	9	10.57	18.17	27.13	35.29	14.13	8.21	3.94	0.48	79.33	66.44	1	0	0	0
74	83.61	0	0	1	29.62	17.32	1	0	0	0	53.15	0	3	12.93	29.18	0.31	28.04	33.89	863.11	53.52	9.05	19.49	37.9	1	0	28.45	72.43	6	0	3.18	7.44	4.59	0	12.58	7.97	5.65	19.25	21.18	30.84	11.5	9.64	1.72	2.42	58.52	83.53	0	1	0	0
75	94.21	1	1	1	28.01	15.68	1	0	0	1	47.44	0	3	18.09	29.36	0.6	26.26	36.53	540.66	30.7	13.38	9.83	40.17	0	1	28.09	80.83	5.89	0	5.73	6.51	4.47	0	1.21	8.1	8.46	18.87	28.4	36.1	6.48	9.05	2.09	1.94	75.77	69.02	0	0	0	0
76	87.27	0	0	1	33.96	14.19	1	0	0	0	55.23	0	3	16.87	31.57	0.71	33.54	32.47	593.36	64.95	18.1	15.61	29.24	0	0	28.66	91.24	7.53	0	7.68	6.59	4.55	1	8.59	5.23	10.79	14.46	33.34	28.76	15.8	9.13	2.8	2.27	84.25	71.03	1	0	0	0
77	66.88	0	1	1	17.61	16.88	1	1	0	0	46.49	0	3	16.12	26.35	0.92	27.79	29.27	801.45	48.24	15.14	17.9	40.68	0	0	29.79	12.15	6.28	0	4.09	5.9	5.65	0	9.38	6.32	4.51	16.4	35.3	30.46	15.06	8.69	3.2	2.2	93.17	96.01	0	0	0	0
78	78.21	0	1	1	23.97	15.09	0	1	1	0	53.45	0	3	20.62	28.65	0.9	29.68	36.85	66.84	48.33	16.75	16.24	40.78	0	1	26.56	84.58	6.34	0	8.88	5.5	5.08	0	9.26	10.7	10.08	18.34	30.06	36.93	7.31	9.09	2.14	2.61	79.89	78.19	0	0	0	0
79	93.66	0	1	1	24.36	21.94	1	0	0	0	50.46	1	3	22.88	29.04	0.9	28.88	30.59	1192.12	47.47	10.33	23.16	35.19	1	0	24.95	50.38	5.57	0	5.99	8.17	4.59	0	6.84	12.18	11.26	16.37	45.42	41.13	3.84	4.95	2.74	1.94	53.35	78.68	0	0	0	0
80	83.19	0	0	1	25.45	16.18	1	0	0	0	55.71	0	3	17.99	33.64	0.4	25.52	33.73	219.97	51.82	13.32	17.74	29.93	0	0	25.34	54.73	5.81	0	7.64	7.5	5.16	0	6.14	11.01	8.39	19.37	29.71	28.97	6.35	7.63	3.02	1.08	87.64	90.3	0	0	0	0
81	89.54	0	1	1	31.86	17.26	1	1	0	1	45.75	0	3	12.73	26.07	0.96	26.82	37.29	483.53	36.26	14.62	25.1	43.91	1	1	26.75	99.26	3.15	0	6.24	7.71	5.26	0	5.01	4.51	5.2	13.31	27.83	28	12.02	9.9	3.63	1.68	68.86	87.73	0	0	0	0
82	80.64	1	1	1	33.57	16.41	1	0	0	1	67.09	0	3	19.95	24.32	1.1	32.13	28.95	854.44	52.59	13.59	14.57	35.83	0	0	28.2	50.51	6.22	1	7.92	7.71	4.89	0	9.39	9.43	11.34	17.99	30.71	34.14	6.09	7.32	2.65	2.92	67.1	69.14	0	0	0	0
83	75.19	1	1	1	25.71	10.66	1	0	1	0	55.09	0	3	24.94	30.22	0.6	35.16	42.89	687.23	39.69	19.81	18.09	30.41	1	0	28.65	99.63	5.7	1	4.53	6.83	5.89	0	4.39	10.88	6.41	21.37	32.13	26.24	4.76	10.25	3.62	3.66	49.35	68.21	0	0	0	0
84	91.14	0	0	1	23.16	16.3	0	0	0	0	38.32	0	3	17.78	24.57	0.72	31.67	30.12	355.4	44.27	9.64	23.14	36.28	1	1	29.5	66.19	4.55	1	2	6.21	4.46	0	4.94	5.82	13.75	17.62	29.83	21.21	8.32	9.71	2.81	1.94	89.31	64.09	0	0	0	0
85	71.64	0	1	1	28.84	16.34	1	0	0	0	52.77	0	3	13.99	28.25	0.76	26.9	39.46	658.71	36.58	10.02	17.59	26.31	1	0	29.66	48.65	6.06	1	4.41	7.85	4.98	0	14.87	8.41	15.95	20.8	40.68	41.96	10.06	11.93	1.96	4.37	86.09	55.71	0	0	0	0
86	82.22	0	0	1	27.09	14.23	0	0	0	0	39.79	0	3	17.16	26.11	1.06	29.61	34.07	696.68	45.48	12.31	19.86	47.17	0	1	27.44	108.45	5.52	1	5.78	7.19	4.95	0	7.48	2.11	12.28	16.95	28.6	39.09	7.54	12.94	1.68	2.6	50.43	69.87	1	1	0	0
87	84.96	1	1	1	24.7	14.1	1	0	0	0	51.2	0	3	21.12	31.24	1.21	26.9	39.82	456.58	59.76	14.01	12.7	34.2	0	1	25.46	57.5	8.16	1	4.95	7.35	4.45	0	15.27	8.87	10.72	16.11	25.62	44.09	10.29	7.75	1	2.52	86.17	54.87	1	0	0	0
88	77.55	0	1	1	23.75	20.78	1	1	0	0	59.19	0	3	18.94	23.78	0.17	27.41	36.01	630.22	56.36	19.44	17.56	34.86	0	1	25.52	104.74	3.43	1	2.92	6.64	5.24	0	7.18	10.96	14.36	18.18	34.19	41.5	9.87	10.71	1.74	4.4	40.1	77.3	0	0	0	0
89	87.15	0	1	1	27.89	17.88	1	0	1	0	52.42	0	3	18.61	31.63	0.66	24.77	26.25	554.5	45.13	16.38	17.39	40.01	0	0	29.09	76.98	5.72	1	5.62	6.88	4.37	0	6.73	8.49	11.22	19.6	26.27	44.1	10.71	10.15	2.83	2.58	41.95	72.24	0	0	0	0
90	87.65	0	1	1	28.73	11.96	1	0	0	0	52.68	0	3	10.4	27.03	0.65	21.83	40.54	433.88	29.64	16.42	19.98	29.97	1	1	26.03	19.35	4.25	1	7.42	6.64	5.39	0	3	6.37	18.6	15.87	25.77	37.6	3.64	10.07	2.97	3.07	51.54	93.02	0	0	0	0
91	93.74	0	0	1	32.44	16.78	1	0	0	0	46.18	1	3	14.19	31.75	0.6	35.32	37.85	432.45	46.64	17.3	14.54	30.72	0	1	26.43	70.49	5.92	1	7.29	6.74	4.8	0	2.36	6.94	11.18	18.74	31.55	33.97	3.83	9.88	1.57	2.79	55	80.22	0	0	0	0
92	88.22	0	0	1	28.08	13.82	1	0	0	0	57.75	0	3	18.87	29.71	0.43	25.28	33.74	547.36	45.23	16.58	19.28	36.68	0	1	29.68	139	2.87	1	7.67	5.89	5.02	0	3.63	6.62	17.99	18.91	31.67	31.58	9.2	7.65	2.81	4.09	74.86	77.31	0	0	0	0
93	83.83	1	0	2	32.44	15.19	1	0	0	0	54.74	0	3	15.87	24.57	0.47	32.66	34.96	527.82	65.41	12.72	21.41	33.38	1	0	25.12	78.7	4.46	1	3.58	8.43	4.88	0	11.74	8.52	7.47	19.66	29.24	33.02	8.83	11.7	1.76	3.6	69.51	79.31	0	0	0	0
94	86.38	0	0	2	20.62	16.75	1	0	0	0	54.73	0	3	10.42	28.83	0.94	22.91	29.17	508.12	55.05	12.78	20.96	29.03	0	0	29.01	91.54	5.54	2	4.49	6.79	5.29	0	6.71	5.72	14.4	17.41	22.63	25.94	13.27	10	2.22	1.27	61.58	106.12	0	0	0	0
95	93.62	1	1	2	24.61	14.71	1	1	0	1	48.18	0	3	12.27	30.99	0.73	27.86	34.62	627.51	55.1	21.86	19.03	36.33	0	0	28.92	95.74	3.41	2	7.15	7.04	5.24	0	6.88	8.81	18.44	18.45	19.27	40.68	4.42	10.49	2.25	2.4	34.99	69.12	0	0	0	0
96	85.29	0	1	2	31.97	13.89	1	0	0	0	51.74	0	3	17.31	28.41	0.7	34.06	35.71	471.33	42.97	7.28	17.61	36.3	1	0	29.3	75.9	5.73	2	6.28	7.28	4.68	0	11.41	9.21	9.74	16.94	24.82	26.74	13.52	6.59	1.75	3.28	99.93	93.85	0	0	0	0
97	81.69	0	0	2	32.85	14.85	1	0	0	0	53.08	0	3	8.71	25.12	0.9	28.87	25.46	784.35	45.44	15.34	20.28	42.34	0	0	29.7	67.02	4.34	2	1.93	7.8	5.6	0	7.97	9.2	7.8	15.64	31.5	25.48	10.73	10.57	3.03	3.73	31.23	77.76	0	0	0	0
98	80.96	0	1	2	21.13	13.92	1	1	0	0	55.59	0	3	12.31	24.49	0.73	21.55	29.93	564.27	59.18	22.66	12.46	32.61	0	0	27.38	59.75	3.89	2	7.87	7.45	4.73	0	4.28	12.72	6.2	22.01	26.27	29.51	2.56	10.59	1.3	3.48	41.92	65.63	0	0	0	0
99	94.48	1	1	2	29.79	15.71	1	1	0	0	50.5	0	3	19.73	33.67	1.16	29.34	34.6	808.16	53.64	12.01	18.25	27.43	1	1	28.51	47.94	5.78	2	5.49	6.96	4.68	0	6.85	8.49	2.39	18.95	29.02	32.01	13.05	11.3	2.9	2.9	25.63	63.49	0	0	0	0
100	76.3	0	0	2	25.87	12.84	1	0	0	0	55.43	0	3	17.46	28.63	0.73	22.67	24.06	332.32	60.65	16.69	15.7	33.53	0	0	28.67	70.26	5.21	3	7.77	8.72	5.28	0	0.52	8.31	13.25	19.47	30.66	39.13	10.97	8.47	3.74	3.59	63.76	106.58	0	0	0	0
101	86.39	1	1	2	25.93	16.55	1	1	0	1	57.29	0	3	21.09	27.55	0.7	26.24	37.39	726.42	34.78	12.85	15.99	37.05	0	0	27.74	27.9	4.69	3	5.95	6.76	4.49	0	1.14	8.97	15.54	16.65	27.51	35.61	3.84	8.28	2.18	4.6	53.72	82.82	0	0	1	0
102	86.57	1	1	2	20.81	16.13	1	0	0	1	59.31	0	3	17.84	29.9	1.03	29.25	45.58	423.72	54.98	11.93	14.61	37.11	0	0	25.2	42.24	4.44	3	7.43	7.12	4.79	0	3.68	6.4	11.09	16.98	34.66	34.02	14.94	11.95	0.98	5.7	46.46	36.77	0	0	0	0
103	84.11	0	0	2	32.63	16.55	0	0	0	1	58.97	1	3	22.61	26.4	0.62	29.3	31.31	612.42	44.7	12.19	14.81	35.68	1	1	28.8	37.33	7.26	3	7.78	6.67	4.78	0	4.1	8.86	13.58	23.09	31.27	21.19	14.83	9.31	3.42	2.89	72.64	82.22	0	0	0	0
104	78.29	0	1	2	24.36	17.05	1	0	0	1	45.9	0	3	28.37	29.29	0.69	25.79	33.19	562.82	52.15	12.72	19.52	28.06	0	0	27.54	141.46	4.51	3	8.64	7.06	4.78	0	5.62	6.75	13.9	18.73	26.39	41.27	4.31	13.42	2.23	0.3	75.71	77.07	0	0	0	0
105	75.45	1	1	2	31.88	17.74	1	1	0	0	50.26	0	3	11.9	24.72	1.07	27.48	25.89	1145.15	45.61	17.47	14.2	37.91	1	1	27.25	66.92	6.72	4	7.49	7.03	6.14	0	7.84	7	11.05	17.93	27.99	31.46	11.31	10.18	0.74	1.09	34.84	125.85	0	0	0	0
106	77.35	1	1	2	20.96	15.01	1	0	0	0	43.86	0	3	15.72	32.9	1.09	32.58	28.05	557.52	44.3	9.38	15.01	29.74	0	1	26.78	155.37	5.95	4	7.19	7.19	4.7	0	5.39	10.54	13.54	11.05	38	23.31	12.35	10.8	2.42	5.92	67.25	93.64	0	0	0	0
[truncated: 3 more columns]
